# Supplementary material for: Temperate Lianas Have More Acquisitive Strategies than Host Trees in Leaf and Stem Traits, but Not Root Traits
Source: Plants (Basel). 2022 Dec 15;11(24):3543. doi: 10.3390/plants11243543 (PMC9788099; doi:10.3390/plants11243543)
Supplement: Supplementary file 1 [file plants-11-03543-s001.zip]

Archive with 1 entries (1 files):
- plants-2070361-supplementary.pdf
